# Supplementary material for: Integrating Metabolomics and Network Pharmacology to Reveal the Mechanism of Thymoquinone Alleviating Renal Interstitial Fibrosis in UUO Mice
Source: Int J Mol Sci. 2026 May 28;27(11):4901. doi: 10.3390/ijms27114901 (PMC13257271; doi:10.3390/ijms27114901)
Supplement: Supplementary file 1 [file ijms-27-04901-s001.zip]

Archive with 1 entries (1 files):
- ijms-4257222-supplementary.pdf
